# Supplementary material for: Exploring the spatial working memory and visual perception in children with autism spectrum disorder and general population with high autism-like traits
Source: PLoS One. 2020 Jul 9;15(7):e0235552. doi: 10.1371/journal.pone.0235552 (PMC7347168; doi:10.1371/journal.pone.0235552)
Supplement: S1 Data — (XLSX) [file pone.0235552.s001.xlsx]

## Sheet: Sheet1
group	code	gender	age	AQ	VMI-integration	VMI-Visual Perception	VNM-motor	IQ	SWM Total errors
ASD	1	1	4	19	52	78	90	80	83
ASD	2	1	5	18	96	51	73	116.95	85
ASD	3	2	5	15	90	89	87	77	70
ASD	4	1	5	22	119	96	94	79	77
ASD	5	1	5	26	99	100	78	76	72
ASD	6	2	5	25	85	114	77	109	46
ASD	7	1	5	24	144	120	121	83	38
ASD	8	1	6	21	100	64	90	78	63
ASD	9	1	6	18	111	98	86	109	48
ASD	10	1	6	28	45	99	87	131.65	51
ASD	11	1	6	19	82	103	84	99	48
ASD	12	1	6	15	122	117	125	117	30
ASD	13	1	6	20	122	124	130	115	37
ASD	14	1	6	14	101	141	125	96.1	56
ASD	15	2	6	17	116	142	118	102	42
ASD	16	1	7	17	75	45	76	96	76
ASD	17	1	7	17	101	98	82	91	58
ASD	18	1	7	27	102	109	102	102	50
ASD	19	1	7	22	105	109	116	79	79
ASD	20	1	7	20	45	131	89	78	24
ASD	21	1	7	16	107	142	100	80	32
ASD	22	1	8	27	122	90	88	119	53
ASD	23	1	8	18	118	96	107	75	51
ASD	24	1	8	24	85	101	73	78	48
ASD	25	1	8	19	102	108	120	100.98	62
ASD	26	1	8	19	84	109	80	70	67
ASD	27	1	9	18	112	82	90	78	77
ASD	28	2	9	21	92	113	78	96	67
ASD	29	1	10	16	117	87	76	88	80
ASD	30	1	10	17	78	108	99	72	31
ASD	31	1	10	25	98	108	103	78	27
ASD	32	2	10	23	88	114	97	126	66
ASD	33	1	10	14	68	115	109	90	25
ASD	34	1	11	19	101	88	90	130	71
ASD	35	1	11	21	86	103	76	114	48
ASD	36	1	11	27	64	104	96	86.55	60
ASD	37	1	12	19	96	85	75	79	62
ASD	38	1	12	21	102	95	98	79	68
ASD	39	1	12	17	120	100	98	125	80
ASD	40	1	12	20	111	113	112	120	66
ASD	41	2	13	16	87	76	80	75	90
ASD	42	1	13	15	105	93	112	79	45
ASD	43	1	13	15	98	99	100	124	63
ASD	44	1	13	21	93	109	98	117	64
ASD	45	1	13	18	97	109	89	76	71
ASD	46	1	14	18	106	101	89	104	70
ASD	47	1	14	19	82	105	73	106	72
ASD	48	2	14	15	101	109	98	117	37
ASD	49	1	15	23	93	90	109	118	56
ASD	50	1	15	15	105	101	106	71	63
ASD	51	1	15	20	97	101	90	71.23	47
ASD	52	1	15	22	99	122	125	122	54
control	1	2	12	15	111	108	93	111.99	52
control	2	2	9	9	110	123	119	102.67	11
control	3	1	9	21	117	113	98	129.59	17
control	4	1	16	20	104	98	102	116.2	37
control	5	1	14	16	87	109	109	111.27	62
control	6	2	11	6	114	108	108	105.66	47
control	7	2	10	12	97	103	82	85.42	57
control	8	2	15	14	74	98	94	97.68	24
control	9	2	9	21	111	118	119	95.17	22
control	10	2	17	21	95	89	102	92.16	68
control	11	2	10	17	122	120	118	108.98	51
control	12	2	14	5	83	101	73	98.17	35
control	13	2	10	14	122	118	115	97.2	57
control	14	1	7	22	102	120	111	114.53	62
control	15	2	16	13	84	106	102	120.18	51
control	16	1	11	10	96	98	99	102.91	74
control	17	2	17	11	99	97	85	80.95	66
control	18	2	9	16	116	113	113	105.16	20
control	19	2	9	14	101	101	101	83.13	38
control	20	1	11	12	106	97	116	112.57	69
control	21	1	7	6	121	98	101	125.5	30
control	22	1	8	12	111	108	111	104.25	36
control	23	1	9	14	101	116	113	98.78	59
control	24	1	11	9	106	108	114	118.63	74
control	25	2	11	10	114	112	114	127.45	67
control	26	1	11	21	114	110	118	128.97	11
control	27	1	7	18	99	115	119	107.32	64
control	28	1	9	13	90	122	85	109.45	35
control	29	1	12	20	104	105	112	127.49	27
control	30	1	6	9	109	98	114	109.89	69
control	31	1	6	15	109	134	129	98.18	42
control	32	2	7	11	127	138	134	135.69	34
lower trait	sy010114	1	7	15	92	112	104	97	8
lower trait	sy010141	1	7	17	86	106	78	115	65
lower trait	sy010160	1	6	14	78	95	75	115	66
lower trait	sy010236	1	6	17	102	111	88	122	60
lower trait	sy010455	1	6	15	117	99	100	105	15
lower trait	sy010507	1	7	13	93	92	104	125	20
lower trait	sy010624	1	6	14	116	127	102	125	32
lower trait	sy010734	2	7	12	108	104	131	118	57
lower trait	sy010808	1	7	15	110	118	112	130	49
lower trait	sy020217	2	8	14	111	104	118	117	53
lower trait	sy020308	2	7	12	124	116	122	113	27
lower trait	sy020506	1	7	11	114	127	119	120	54
lower trait	sy020534	1	8	15	118	123	123	101	0
lower trait	sy020558	1	7	14	112	99	103	130	28
lower trait	sy020714	2	7	14	116	120	126	108	21
lower trait	sy020758	2	7	9	128	120	118	97	34
lower trait	sy030144	2	9	12	123	110	113	114	33
lower trait	sy030246	1	9	8	112	99	103	116	51
lower trait	sy030356	1	8	13	113	101	78	122	56
lower trait	sy030517	2	8	13	94	111	110	125	23
lower trait	sy030631	2	9	13	111	110	108	129	59
lower trait	sy030656	2	8	8	106	90	112	128	74
lower trait	sy040121	1	10	11	104	107	106	99	64
lower trait	sy040314	1	10	13	108	111	103	107	17
lower trait	sy040428	1	10	10	86	98	91	136	67
lower trait	sy040455	2	10	13	120	91	88	123	19
lower trait	sy040547	1	10	11	96	98	106	119	45
lower trait	sy040611	2	9	13	116	108	112	119	29
lower trait	sy050218	1	11	15	107	93	112	97	18
lower trait	sy050330	2	10	9	93	103	99	137	59
lower trait	sy050526	1	10	13	63	64	102	128	42
lower trait	sy050562	1	10	14	102	111	98	122	55
lower trait	xs010111	1	6	13	99	107	93	125	60
lower trait	xs010208	1	6	15	109	123	104	127	49
lower trait	xs010225	2	7	11	104	121	101	128	48
lower trait	xs010234	1	6	9	130	121	77	100	75
lower trait	xs010244	1	6	14	83	106	98	107	50
lower trait	xs010327	1	6	13	130	123	104	110	45
lower trait	xs010409	1	6	12	111	120	104	120	41
lower trait	xs010522	1	7	12	102	136	97	107	38
lower trait	xs010545	2	6	14	96	123	100	122	34
lower trait	xs010603	2	7	11	112	116	104	113	64
lower trait	xs010616	2	6	7	95	120	93	117	50
lower trait	xs010719	2	7	9	79	115	93	120	81
lower trait	xs010738	2	6	13	86	98	86	112	73
lower trait	xs010815	2	7	7	112	108	108	120	47
lower trait	xs020343	2	7	7	98	108	108	120	35
lower trait	xs020432	1	8	7	110	127	108	127	25
lower trait	xs020634	2	8	7	87	123	84	99	84
lower trait	xs020716	2	7	7	113	123	134	125	22
lower trait	xs020750	2	7	7	108	130	116	115	15
lower trait	xs020819	1	7	7	101	109	85	107	22
lower trait	xs020837	1	7	15	119	124	114	120	13
lower trait	xs030133	1	8	14	119	124	114	118	46
lower trait	xs030513	2	8	7	109	106	98	115	31
lower trait	xs030517	1	9	7	94	99	78	117	28
lower trait	xs030546	1	8	7	104	106	89	98	61
lower trait	xs030639	1	8	7	69	66	93	125	56
lower trait	xs030656	1	9	14	114	120	96	82	26
lower trait	xs040201	2	9	12	103	106	94	116	70
lower trait	xs040230	2	10	14	100	111	106	103	22
lower trait	xs040431	2	9	11	114	114	99	122	49
lower trait	xs040448	2	9	9	110	118	112	122	53
lower trait	xs040451	2	9	9	103	114	97	110	21
lower trait	xs040452	2	9	9	118	123	123	107	46
lower trait	xs040513	1	10	16	86	106	90	115	51
lower trait	xs040647	1	10	16	115	119	103	116	17
lower trait	xs050131	1	10	13	112	114	105	108	49
lower trait	xs050145	2	10	9	96	101	71	83	57
lower trait	xs050202	2	10	14	109	98	117	126	72
lower trait	xs050223	2	10	15	109	120	112	117	19
lower trait	xs050507	2	11	14	105	106	109	128	61
lower trait	xw010111	1	7	10	87	101	101	128	12
lower trait	xw010159	2	8	14	114	99	118	130	31
lower trait	xw010201	2	6	9	86	102	82	122	57
lower trait	xw010210	2	7	9	99	136	112	100	41
lower trait	xw010224	2	6	9	93	96	96	125	66
lower trait	xw010232	2	7	9	85	117	101	118	51
lower trait	xw010307	2	6	9	91	87	104	100	57
lower trait	xw010313	1	7	20	108	96	101	110	72
lower trait	xw010409	1	7	9	96	121	108	115	16
lower trait	xw010518	1	6	16	104	117	113	102	58
lower trait	xw010615	2	7	16	114	120	114	123	50
lower trait	xw010658	2	6	11	109	123	96	125	56
lower trait	xw020106	1	8	13	94	94	67	127	93
lower trait	xw020138	2	7	11	107	113	109	115	51
lower trait	xw020203	1	7	13	98	118	113	120	14
lower trait	xw020218	1	7	13	96	83	84	120	89
lower trait	xw020419	1	8	16	90	106	89	128	84
lower trait	xw020657	2	7	14	104	96	99	108	53
lower trait	xw030121	2	8	10	124	116	122	107	50
lower trait	xw030130	2	9	10	105	107	86	132	50
lower trait	xw030135	2	9	10	118	118	119	119	44
lower trait	xw030148	1	9	10	91	100	84	122	43
lower trait	xw030158	2	8	10	119	120	126	106	23
lower trait	xw030227	1	9	13	98	107	111	109	45
lower trait	xw040255	1	9	13	87	108	84	115	76
lower trait	xw040352	2	9	10	96	110	90	122	62
lower trait	xw050130	2	10	10	78	104	106	120	34
lower trait	xw050140	1	10	14	89	119	87	113	26
lower trait	xw050206	1	11	13	119	124	114	106	15
lower trait	xw050219	2	10	18	103	109	102	116	30
lower trait	xw050235	1	10	14	107	111	99	117	35
lower trait	xw050315	2	11	14	100	106	113	107	10
lower trait	xw050330	1	10	14	78	95	75	142	22
higher trait	sy010157	2	7	17	111	121	85	110	55
higher trait	sy010201	2	6	20	96	101	71	119	46
higher trait	sy010231	2	7	14	130	121	77	130	54
higher trait	sy010333	2	6	17	115	127	138	120	61
higher trait	sy010402	1	6	17	98	101	82	125	65
higher trait	sy010511	2	7	17	102	92	69	115	79
higher trait	sy010607	1	7	17	116	88	116	118	49
higher trait	sy010613	1	6	17	128	127	138	98	58
higher trait	sy010819	2	7	20	110	107	134	124	63
higher trait	sy020208	1	8	20	118	118	119	110	50
higher trait	sy020220	1	7	14	114	113	111	105	50
higher trait	sy020249	2	7	20	98	107	111	115	34
higher trait	sy020250	2	8	24	122	118	123	121	55
higher trait	sy020305	1	8	25	114	102	92	117	77
higher trait	sy020325	2	7	22	119	120	126	104	66
higher trait	sy020406	2	7	20	114	113	113	112	49
higher trait	sy020411	1	8	19	110	118	112	109	72
higher trait	sy020418	1	7	18	119	120	126	137	69
higher trait	sy020426	2	7	20	117	122	128	119	90
higher trait	sy020533	2	7	18	114	109	90	111	85
higher trait	sy020540	1	7	23	98	111	99	98	50
higher trait	sy030107	1	8	21	117	113	101	107	78
higher trait	sy030143	2	7	22	118	118	119	114	30
higher trait	sy030452	2	8	19	108	106	116	122	50
higher trait	sy030454	2	8	19	107	111	99	129	77
higher trait	sy030459	1	9	19	105	107	86	127	69
higher trait	sy030463	1	8	19	114	113	113	123	30
higher trait	sy030606	1	8	18	114	99	118	109	56
higher trait	sy030625	1	9	19	105	110	113	111	36
higher trait	sy030641	2	8	22	119	124	114	97	47
higher trait	sy040117	1	9	19	95	118	107	109	11
higher trait	sy040156	1	9	19	96	118	106	129	82
higher trait	sy040157	2	10	20	100	103	103	109	35
higher trait	sy040241	1	10	24	117	118	122	120	71
higher trait	sy040519	2	10	27	109	112	115	131	25
higher trait	sy040540	1	9	22	116	119	102	104	59
higher trait	sy040565	1	9	19	111	122	89	119	58
higher trait	sy050209	2	10	17	112	114	105	120	69
higher trait	sy050228	1	10	18	96	103	99	136	54
higher trait	sy050260	2	10	20	72	85	95	125	57
higher trait	sy050263	1	11	21	89	85	103	125	58
higher trait	sy050347	2	11	21	100	73	109	145	44
higher trait	sy050423	1	10	20	66	109	106	107	83
higher trait	sy050455	1	11	18	85	106	105	120	89
higher trait	sy050466	2	9	19	101	112	107	109	45
higher trait	sy050501	2	10	13	106	110	108	118	74
higher trait	sy050502	2	11	13	89	94	109	100	27
higher trait	sy050509	1	10	17	106	107	114	100	34
higher trait	sy050549	1	10	13	105	99	114	85	66
higher trait	sy050550	2	9	18	98	110	101	136	59
higher trait	xs010113	2	7	18	108	117	101	139	33
higher trait	xs010201	1	6	16	112	99	103	108	66
higher trait	xs010227	1	6	17	110	107	134	120	50
higher trait	xs010310	1	7	23	119	124	114	121	33
higher trait	xs010544	2	6	19	120	104	127	122	64
higher trait	xs010722	1	6	21	98	101	82	114	24
higher trait	xs010741	1	7	16	102	107	104	105	55
higher trait	xs010839	1	6	18	97	106	98	102	34
higher trait	xs020105	2	7	19	100	106	105	116	41
higher trait	xs020247	1	8	18	114	99	118	111	47
higher trait	xs020520	2	7	17	104	104	99	128	20
higher trait	xs020648	1	7	18	73	112	81	137	42
higher trait	xs020715	1	8	26	81	99	78	122	87
higher trait	xs020729	2	7	17	88	79	103	106	60
higher trait	xs020829	1	7	20	122	118	123	122	55
higher trait	xs030142	2	9	17	93	103	91	112	53
higher trait	xs030233	1	9	20	95	99	76	108	42
higher trait	xs030351	1	8	18	81	117	78	132	22
higher trait	xs030405	1	8	18	86	106	78	102	35
higher trait	xs030504	2	8	19	106	110	108	134	35
higher trait	xs030516	2	9	18	113	107	117	138	34
higher trait	xs030526	1	9	22	75	111	67	117	6
higher trait	xs030542	2	9	27	102	120	91	99	18
higher trait	xs0401133	2	9	18	67	89	89	86	66
higher trait	xs040339	2	10	18	98	109	94	118	43
higher trait	xs040507	1	10	24	93	114	103	112	54
higher trait	XS040708	2	9	18	121	122	112	118	12
higher trait	xs040731	2	9	21	130	121	77	122	46
higher trait	xs050117	2	10	19	89	92	90	131	20
higher trait	xs050226	2	10	19	94	111	110	138	34
higher trait	xs050417	1	10	20	86	106	90	125	47
higher trait	xs050436	1	10	22	78	95	75	116	60
higher trait	xs050523	1	10	18	119	119	95	136	35
higher trait	xs050609	1	11	22	86	102	82	129	15
higher trait	xs050658	1	9	23	94	96	88	110	41
higher trait	xw010156	2	7	19	116	96	97	110	56
higher trait	xw010644	2	6	21	117	104	111	115	65
higher trait	xw010647	2	6	20	96	101	71	118	70
higher trait	xw020114	1	7	13	95	106	86	138	57
higher trait	xw020232	2	8	19	98	114	92	126	25
higher trait	xw020303	1	7	21	100	81	105	122	78
higher trait	xw020437	2	8	18	92	107	122	114	16
higher trait	xw020446	2	8	21	99	111	95	117	37
higher trait	xw020506	1	8	22	91	74	92	130	28
higher trait	xw020539	2	7	20	101	126	78	90	58
higher trait	xw020542	2	8	20	87	98	92	122	60
higher trait	xw020543	2	8	19	94	106	96	137	55
higher trait	xw020627	1	8	19	87	114	81	127	38
higher trait	xw030136	2	8	10	87	99	107	117	67
higher trait	xw030240	1	9	21	82	103	95	131	52
higher trait	xw030252	2	8	21	106	114	108	111	54
higher trait	xw030256	1	9	21	93	110	98	116	77
higher trait	xw030328	2	8	18	103	124	96	108	39
higher trait	xw030339	2	9	18	81	99	78	102	59
higher trait	xw030348	1	8	21	99	96	91	125	17
higher trait	xw030418	1	9	21	94	123	92	136	30
higher trait	xw040115	2	10	18	119	119	106	136	21
higher trait	xw040126	2	9	18	110	120	107	86	47
higher trait	xw040205	1	10	21	80	81	50	125	32
higher trait	xw040219	1	10	22	101	119	95	115	32
higher trait	xw040231	1	10	19	100	119	91	111	76
higher trait	xw040239	2	9	19	119	119	95	118	57
higher trait	xw050134	1	11	18	106	90	112	113	24
higher trait	xw050228	1	10	22	97	104	86	107	33
higher trait	xy010101	2	11	12	105	77	105	115	77
